# Supplementary material for: Clinicopathological Features of Non-Small Cell Lung Carcinoma with NRAS Mutation
Source: J Pers Med. 2025 May 16;15(5):199. doi: 10.3390/jpm15050199 (PMC12113192; doi:10.3390/jpm15050199)
Supplement: Supplementary file 1 [file jpm-15-00199-s001.zip]

Archive with 1 entries (1 files):
- jpm-3533599-supplementary.pdf
